# Supplementary material for: Secretome from Magnetically Stimulated Muscle Exhibits Anticancer Potency: Novel Preconditioning Methodology Highlighting HTRA1 Action
Source: Cells. 2024 Mar 5;13(5):460. doi: 10.3390/cells13050460 (PMC10930715; doi:10.3390/cells13050460)
Supplement: Supplementary file 1 [file cells-13-00460-s001.zip]

Archive with 1 entries (1 files):
- cells-2875104-supplementary.pdf
